# Supplementary material for: The Copper(II)-Thiodiacetate (tda) Chelate as Efficient Receptor of N9-(2-Hydroxyethyl)Adenine (9heade): Synthesis, Molecular and Crystal Structures, Physical Properties and DFT Calculations of [Cu(tda)(9heade)(H2O)]·2H2O
Source: Molecules. 2023 Aug 2;28(15):5830. doi: 10.3390/molecules28155830 (PMC10420684; doi:10.3390/molecules28155830)
Supplement: Supplementary file 1 [file molecules-28-05830-s001.zip]

Archive with 1 entries (1 files):
- molecules-2474285-supplementary.pdf
